# Supplementary material for: New Ferulic Acid and Amino Acid Derivatives with Increased Cosmeceutical and Pharmaceutical Potential
Source: Pharmaceutics. 2022 Dec 29;15(1):117. doi: 10.3390/pharmaceutics15010117 (PMC9861623; doi:10.3390/pharmaceutics15010117)
Supplement: Supplementary file 1 [file pharmaceutics-15-00117-s001.zip]

Archive with 1 entries (1 files):
- pharmaceutics-2086887-supplementary.pdf
